# Supplementary material for: In Silico Analysis of a Drosophila Parasitoid Venom Peptide Reveals Prevalence of the Cation–Polar–Cation Clip Motif in Knottin Proteins
Source: Pathogens. 2023 Jan 14;12(1):143. doi: 10.3390/pathogens12010143 (PMC9865768; doi:10.3390/pathogens12010143)
Supplement: Supplementary file 1 [file pathogens-12-00143-s001.zip]

Archive with 1 entries (1 files):
- pathogens-2132839-SM.pdf
